# Supplementary material for: In Vitro Ciliotoxicity and Cytotoxicity Testing of Repeated Chronic Exposure to Topical Nasal Formulations for Safety Studies
Source: Pharmaceutics. 2021 Oct 20;13(11):1750. doi: 10.3390/pharmaceutics13111750 (PMC8618987; doi:10.3390/pharmaceutics13111750)
Supplement: Supplementary file 1 [file pharmaceutics-13-01750-s001.zip]

Archive with 24 entries (24 files):
- Supplementary Material/Supplementary Materials PROOFS_MEK.pdf
- Supplementary Material/Supplementary Video 1 - Baseline CBF.mp4
- Supplementary Material/Supplementary video 10-Intact-day 1.mp4
- Supplementary Material/Supplementary Video 11-Intact-day 7.mp4
- Supplementary Material/Supplementary Video 12-Diluted Mommox-day 1.mp4
- Supplementary Material/Supplementary Video 13-Diluted Mommox-day 7.mp4
- Supplementary Material/Supplementary Video 14-Diluted Mommox-day 15.mp4
- Supplementary Material/Supplementary Video 15-Diluted Placebo-day 1.mp4
- Supplementary Material/Supplementary Video 16-Diluted Placebo-day 7.mp4
- Supplementary Material/Supplementary Video 17-Diluted placebo-day 15.mp4
- Supplementary Material/Supplementary Video 18-Culture medium-day 1.mp4
- Supplementary Material/Supplementary Video 19-Culture medium-day 9.mp4
- Supplementary Material/Supplementary Video 20-Culture medium-day 14.mp4
- Supplementary Material/Supplementary Video 21-Intact-day 1.mp4
- Supplementary Material/Supplementary Video 22-Intact-day 14.mp4
- Supplementary Material/Supplementary Video 22-Intact-day 7.mp4
- Supplementary Material/Supplementary Video 2-Undiluted Mommox-day 1.mp4
- Supplementary Material/Supplementary Video 3-Undiluted Mommox-day 7.mp4
- Supplementary Material/Supplementary Video 4-Undiluted Mommox-day 9.mp4
- Supplementary Material/Supplementary Video 5-Undiluted Placebo-day 1.mp4
- Supplementary Material/Supplementary Video 6-Undiluted Placebo-day 7.mp4
- Supplementary Material/Supplementary Video 7-Undiluted Placebo-day 11.mp4
- Supplementary Material/Supplementary Video 8-Culture medium-day 1.mp4
- Supplementary Material/Supplementary Video 9-Culture medium-day 11.mp4
